# Supplementary material for: The Defense Response Involved in Sweetpotato Resistance to Root-Knot Nematode Meloidogyne incognita: Comparison of Root Transcriptomes of Resistant and Susceptible Sweetpotato Cultivars With Respect to Induced and Constitutive Defense Responses
Source: Front Plant Sci. 2021 May 5;12:671677. doi: 10.3389/fpls.2021.671677 (PMC8131533; doi:10.3389/fpls.2021.671677)
Supplement: Supplementary file 2 [file Data_Sheet_1.xlsx]

## Sheet: Table S1
Table S1. Oligonucleotide primers used for qRT-PCR validation
Transcript ID	Primer sequence(5'-3')		PCR product (bp)	GenBank accession No	Annotation
G13675|TU22356	Forward primer	AGATTCCACGACCCCTTGAT	199	ABB97549.1	Sporamin A precuror
	Reverse primer	CCATACCAGCTCGGATTTGT		AT1G73260.1	Kunitz trypsin inhibitor 1
G2956|TU4870	Forward primer	AATACGACTGCTCCGGTGTG	182	XP_031103333.1	GDSL esterase/lipase
	Reverse primer	TCATGAAAACCATGTTGAAAGC		AT5G03610.1	GDSL-like Lipase/Acylhydrolase superfamily protein
G29775|TU48782	Forward primer	GCCTCGTGACCTCTCTTCTG	195	XP_031094987.1	Metacaspase-1-like
	Reverse primer	TCAGATAGGCCTCTGCAAGAA		AT1G02170.1	Metacaspase 1
G37877|TU62031	Forward primer	GCAGAGATGTTGGGTGCAA	191	XP_031122902.1	Flavin-containing monooxygenase 1
	Reverse primer	TGTTAAGAAGGGCCAACTGC		AT1G19250.1	flavin-dependent monooxygenase 1
G20053|TU32787	Forward primer	AGAGGGTTGATGTGCATTCAT	186	XP_016690883.1	Hydroxymethylglutaryl-CoA synthase-like
	Reverse primer	TCGCTTCCAACTTCCAATCT		AT4G11820.2	Hydroxymethylglutaryl-CoA synthase
G21190|TU34637	Forward primer	GCCCCAAAATAGACCTTGAA	198	XP_031121870.1	zinc finger protein ZAT8
	Reverse primer	TGTGCTCCTCGTTCTTGACA		AT3G46080.1	ZOS2-19 - C2H2 zinc finger protein, expressed
G45573|TU73531	Forward primer	GCATTCAAAAAGCCAATGCT	194	XP_031101724.1	Cationic peroxidase 1-like
	Reverse primer	TGCCAATGGACAAATTAAAAGA		AT5G05340.1	Peroxidase precursor
G14568|TU23786	Forward primer	CTAGCATTCTTGCCCACACC	196	XP_031091278.1	Glycerol-3-phosphate acyltransferase 1
	Reverse primer	GAACCCCTTTCCCATTTTGT		AT1G06520.1	Glycerol-3-phosphate acyltransferase
							0
