# Supplementary material for: The Defense Response Involved in Sweetpotato Resistance to Root-Knot Nematode Meloidogyne incognita: Comparison of Root Transcriptomes of Resistant and Susceptible Sweetpotato Cultivars With Respect to Induced and Constitutive Defense Responses
Source: Front Plant Sci. 2021 May 5;12:671677. doi: 10.3389/fpls.2021.671677 (PMC8131533; doi:10.3389/fpls.2021.671677)
Supplement: Supplementary file 3 [file Data_Sheet_2.xlsx]

## Sheet: Table S2
Table S2. Statistics related to sweetpotato RNA-Seq data
	Dahomi-control			Dahomi-treatment			Shinhwangmi-control			Shinhwangmi-treatment			Yulmi-control			Yulmi-treatment
	Rep1	Rep2	Rep3	Rep1	Rep2	Rep3	Rep1	Rep2	Rep3	Rep1	Rep2	Rep3	Rep1	Rep2	Rep3	Rep1	Rep2	Rep3
Yield of raw reads (bp)	5129308634	3546583488	3886036206	3758266156	4673628146	3424671438	3648415526	3619871108	3630151898	3758304132	3734926470	3816666174	3943118578	4112594154	3530675382	4446241594	4540931518	3763700966
number of read1	25392617	17557344	19237803	18605278	23136773	16953819	18061463	17920154	17971049	18605466	18489735	18894387	19520389	20359377	17478591	22011097	22479859	18632183
number of read2	25392617	17557344	19237803	18605278	23136773	16953819	18061463	17920154	17971049	18605466	18489735	18894387	19520389	20359377	17478591	22011097	22479859	18632183
Q30 (%) of read1	96.82	96.71	96.86	96.8	96.84	96.61	96.89	96.55	96.66	96.59	96.78	96.75	96.72	96.69	96.65	96.81	96.87	96.74
Q30 (%) of read2	94.6	94.6	95.38	93.01	94.93	93.53	95.18	93.2	92.85	92.41	95.54	94.21	93.34	94.03	94.44	94.38	96.41	94.68
Mean Quality Score of read1	35.47	35.46	35.48	35.47	35.48	35.44	35.49	35.43	35.45	35.43	35.47	35.46	35.46	35.45	35.44	35.47	35.49	35.46
Mean Quality Score of read2	34.98	34.98	35.17	34.7	35.07	34.75	35.12	34.66	34.58	34.49	35.23	34.89	34.7	34.86	34.95	34.93	35.41	35.01
* Q30(%) – Yield of bases with Q30 or higher
Cleaned reads (pairs)	22054199	15672494	17224849	16720268	20412284	15249737	15964529	15915101	16037655	16416446	16434403	16605837	17529250	18000709	15747363	19551908	20237529	16824630
qualified reads (%)	86.8528	89.2646	89.5365	89.8684	88.2244	89.9487	88.39	88.8112	89.2416	88.2345	88.8839	87.8877	89.7997	88.4148	90.0952	88.8275	90.0252	90.2988
filtered minimum_length	45169	30084	21560	50902	35834	45014	24020	50432	57877	72717	16234	40280	58071	47792	31231	43613	5775	31800
filtered min_qual_score	33004	22614	25279	24218	30084	21995	23244	23089	23578	23918	24253	24307	25334	26575	22982	28929	29250	24540
filtered min_qual_mean	297105	203696	140714	226310	211107	267190	154291	321652	349634	397505	80576	247650	331040	279823	216998	273017	40965	186645
Dereplication	3143989	1736917	1907729	1714772	2570311	1504198	1983693	1783220	1686208	1913527	1982578	2116894	1749924	2161519	1572473	2265470	2194596	1668129
* Sequences filtered by specified parameters of prinseq-lite.
	Danzami-control			Danzami-treatment			Pungwonmi-control			Pungwonmi-treatment			Juhwangmi-control			Juhwangmi-treatment
	Rep1	Rep2	Rep3	Rep1	Rep2	Rep3	Rep1	Rep2	Rep3	Rep1	Rep2	Rep3	Rep1	Rep2	Rep3	Rep1	Rep2	Rep3
Yield of raw reads (bp)	4145492480	3736368750	5756908898	3040704990	3222224816	3102070368	4585699970	3666830654	3606963914	4104741000	3680728254	3848324624	2718383690	4127546598	4092519394	3900156006	4629268138	3098634954
number of read1	20522240	18496875	28499549	15052995	15951608	15356784	22701485	18152627	17856257	20320500	18221427	19051112	13457345	20433399	20259997	19307703	22917169	15339777
number of read2	20522240	18496875	28499549	15052995	15951608	15356784	22701485	18152627	17856257	20320500	18221427	19051112	13457345	20433399	20259997	19307703	22917169	15339777
Q30 (%) of read1	96.73	96.7	96.67	96.53	96.67	96.47	96.71	96.61	96.54	96.68	96.67	96.68	96.62	96.57	96.65	96.66	96.74	96.49
Q30 (%) of read2	93.13	93.68	92.33	91.32	91.69	92.42	92.44	93.38	90.25	93.43	93.5	93.23	90.66	91.55	92.37	92.33	92.91	91.19
Mean Quality Score of read1	35.46	35.45	35.44	35.42	35.44	35.41	35.45	35.44	35.42	35.45	35.45	35.45	35.44	35.43	35.44	35.44	35.46	35.41
Mean Quality Score of read2	34.67	34.78	34.48	34.23	34.32	34.49	34.49	34.71	33.98	34.71	34.73	34.7	34.1	34.28	34.47	34.46	34.59	34.19
* Q30(%) – Yield of bases with Q30 or higher
Cleaned reads (pairs)	17736572	16163694	24290203	13143801	13854348	13614767	19686949	16191984	15405718	17703333	16297288	17082129	11819041	17968746	17839070	17267474	19940633	13459386
qualified reads(%)	86.4261	87.3861	85.2301	87.3168	86.8524	88.6564	86.721	89.1991	86.2763	87.1206	89.4402	89.6647	87.8259	87.9381	88.0507	89.4331	87.0118	87.7417
filtered minimum_length	70986	48197	118376	65818	64832	53148	78763	51689	98702	54191	48734	61383	84466	81301	73659	73947	78107	64268
filtered min_qual_score	26816	24027	36254	19402	20883	19994	25552	23577	23083	26532	23901	24883	17306	26484	26331	24916	29559	20052
filtered min_qual_mean	336306	281662	570270	419631	401330	331322	483297	303862	577039	346285	305453	283821	373355	532038	438345	425506	448102	442495
Dereplication	2554822	2143664	3826224	1611537	1831812	1515790	2703642	1744160	2074456	2388975	1705479	1743124	1360469	2092417	2107511	1729090	2665391	1580195
* Sequences filtered by specified parameters of prinseq-lite.
