# Supplementary material for: The Defense Response Involved in Sweetpotato Resistance to Root-Knot Nematode Meloidogyne incognita: Comparison of Root Transcriptomes of Resistant and Susceptible Sweetpotato Cultivars With Respect to Induced and Constitutive Defense Responses
Source: Front Plant Sci. 2021 May 5;12:671677. doi: 10.3389/fpls.2021.671677 (PMC8131533; doi:10.3389/fpls.2021.671677)
Supplement: Supplementary file 4 [file Data_Sheet_3.xlsx]

## Sheet: Table S3
Table S3. Expression profiles of seleted genes in the RKN-resistant sweetpotato cultivars (RCs) during infected and uninfected conditions as determined by mRNA seq.
Gene ID	Gene description	log2 fold change
		DJM: C vs T	PWM: C vs T	JHM: C vs T
G7892|TU12998	protein SCAI	2.88845	1.91329	6.15668
G13330|TU21818	calmodulin-binding receptor-like cytoplasmic kinase 3	1.74159	1.54157	6.54844
G38813|TU63606	G-type lectin S-receptor-like serine/threonine-protein kinase	1.66274	2.88807	3.93074
G48598|TU78041	DNA repair protein recA homolog 3, mitochondrial	3.24829	1.4999	3.50136
G20053|TU32787	hydroxymethylglutaryl-CoA synthase	1.69471	4.44924	2.10367
G15233|TU24887	electron transfer flavoprotein-ubiquinone oxidoreductase, mitochondrial	1.42511	1.32874	5.30188
G16733|TU27350	solute carrier family 25 member 44	3.30112	3.22158	1.51251
G25340|TU41607	BAH and coiled-coil domain-containing protein 1	3.19855	1.05714	3.65177
G26797|TU44006	DNA topoisomerase II	1.20352	4.67427	1.44155
G6122|TU10106	subtilisin-like protease SBT3.5	1.43278	2.87201	2.98025
G11801|TU19428	MATH domain-containing protein	1.07684	4.88264	1.20163
G30358|TU49764	TMV resistance protein N	2.36225	3.25763	1.48751
G20991|TU34324	ankyrin repeat-containing protein	2.66183	1.05098	3.38747
G4378|TU7232	phototropin-2	1.47947	4.20212	1.41246
G31984|TU52444	pre-mRNA-processing-splicing factor 8	2.63076	1.89898	2.38047
G31361|TU51420	proline synthase co-transcribed bacterial homolog protein	1.84576	2.73516	2.26614
G35567|TU58318	beta-1,3-galactosyltransferase 2	2.30308	1.94986	2.45628
G25020|TU41054	ion channel DMI1-like	1.80684	1.71082	3.00134
G16622|TU27170	receptor-like serine/threonine-protein kinase	3.26824	2.00616	1.21196
G36551|TU59943	DNA mismatch repair protein MSH6	2.11584	1.50241	2.85773
G2523|TU4203	ABC transporter B family member 1	1.9774	2.3248	1.77647
G7309|TU12040	LRR receptor-like serine/threonine-protein kinase	2.75171	1.45193	1.58111
G15550|TU25404	organic cation/carnitine transporter 7	1.49418	2.33539	1.79841
G43740|TU71027	serine/threonine-protein kinase PEPKR2	1.08667	3.09373	1.25891
G29551|TU48458	lysosomal amino acid transporter 1 homolog	2.01531	1.13909	2.17991
G1327|TU2224	Aldolase-type TIM barrel family protein	1.98284	1.62422	1.69552
G22412|TU36634	disease resistance RPP13-like protein 4	1.51019	2.12501	1.57605
G32209|TU52794	AP-3 complex subunit	1.70458	1.83729	1.65842
G4099|TU6747	E3 ubiquitin-protein ligase RNF8	2.23844	1.49111	1.44931
G1715|TU2873	E3 ubiquitin-protein ligase LIN	1.56471	1.07529	2.46293
G13130|TU21517	LRR receptor-like serine/threonine-protein kinase	1.58137	2.11457	1.3187
G1534|TU2592	subtilisin-like protease SBT5.3	1.39085	1.34634	2.27317
G29042|TU47645	pheophytinase, chloroplastic	1.28916	1.24686	2.31741
G29848|TU48915	S-adenosyl-L-methionine-dependent methyltransferases superfamily protein	1.11048	1.08026	2.53824
G43835|TU71159	phospholipase A-2-activating protein	2.11785	1.07316	1.37555
G35205|TU57716	endoglucanase 8	1.06704	2.02567	1.41678
G2497|TU4149	101 kDa heat shock protein	1.20018	1.12407	2.17377
G24432|TU40052	ribosome biogenesis protein NSA2 homolog	1.72081	1.34181	1.37635
G2131|TU3546	acetyl-CoA carboxylase 1	1.1633	1.14559	2.1275
G18147|TU29664	alpha-glucosidase	1.21197	1.01051	2.02011
G730|TU1211	LRR receptor-like serine/threonine-protein kinase	1.47791	1.48169	1.19726
G48305|TU77610	pre-rRNA-processing protein TSR1 homolog	1.45631	1.45693	1.23074
G11164|TU18383	inactive purple acid phosphatase 29	1.13059	1.27795	1.69813
G38545|TU63185	LRR receptor-like serine/threonine-protein kinase	1.29968	1.22239	1.57215
G13223|TU21654	small subunit processome component 20 homolog	1.29814	1.35935	1.35466
G16099|TU26290	chromosome-associated kinesin KIF4	1.16593	1.1088	1.58867
G41741|TU68232	indole-3-acetic acid-amido synthetase GH3.6	1.27861	1.10106	1.03445
G34423|TU56454	phragmoplast orienting kinesin 2	1.17317	1.09852	1.07249
G35697|TU58533	ubiquitin-conjugating enzyme E2 20	1.09772	1.06501	1.08552
G46693|TU75182	bifunctional nuclease 2	1.07148	1.10879	1.01687
G32558|TU53341	leucine-rich repeat receptor-like tyrosine-protein kinase	-1.44117	-1.04599	-1.02272
G28725|TU47114	phototropin-2	-1.18442	-1.31628	-1.05585
G34976|TU57363	alpha-1,4 glucan phosphorylase L-2 isozyme, chloroplastic/amyloplastic	-1.37111	-1.18644	-1.0984
G34342|TU56310	transcription factor DIVARICATA	-1.11662	-1.54482	-1.04404
G38956|TU63891	topless-related protein 3	-1.24832	-1.06747	-1.44071
G7316|TU12051	LRR receptor-like serine/threonine-protein kinase	-1.02403	-1.27694	-1.65012
G36337|TU59598	DCN1-like protein 4	-1.19045	-1.70109	-1.08265
G44198|TU71628	lanC-like protein GCL2	-1.74011	-1.11037	-1.12904
G15033|TU24534	Beta-glucosidase	-1.64062	-1.23154	-1.34096
G26484|TU43502	trafficking protein particle complex subunit 8	-2.1528	-1.04295	-1.1197
G1878|TU3139	serine/threonine-protein kinase At1g01540	-1.81562	-1.07264	-1.53882
G829|TU1363	cytochrome P450 83B1	-1.0185	-1.921	-1.56103
G20650|TU33751	ankyrin-3	-1.58885	-1.60687	-1.3348
G693|TU1153	sodium-dependent phosphate transport protein 1, chloroplastic	-1.56008	-2.0291	-1.13251
G26601|TU43709	ABC transporter B family member 1	-1.89559	-1.42591	-1.45735
G16907|TU27646	protein notum homolog	-1.95734	-1.73657	-1.19694
G8781|TU14453	proline-rich receptor-like protein kinase PERK3	-2.22542	-1.07552	-1.66458
G3482|TU5713	ribosomal RNA small subunit methyltransferase NEP1	-2.44138	-1.09616	-1.44576
G11553|TU19063	protein argonaute 10	-1.76461	-1.81011	-1.61227
G19932|TU32602	pentatricopeptide repeat-containing protein	-2.35566	-1.09988	-1.78108
G5135|TU8456	kinesin-3	-1.0287	-2.25371	-1.97937
G48045|TU77215	protein PEROXIN-4	-1.46019	-1.63298	-2.17213
G18790|TU30686	SURP and G-patch domain-containing protein 1	-2.57671	-1.27803	-1.41606
G23056|TU37717	WAT1-related protein	-2.17991	-1.32612	-1.76755
G7215|TU11886	caffeoylshikimate esterase	-1.08326	-1.06128	-3.18566
G22490|TU36776	apurinic endonuclease-redox protein	-1.00861	-1.43797	-2.93379
G28033|TU45967	ATP-dependent DNA helicase DDM1	-2.06966	-1.38989	-1.94304
G25738|TU42255	4-alpha-glucanotransferase	-1.38599	-1.20299	-2.85585
G20428|TU33365	anion transporter 6, chloroplastic	-2.20645	-1.2139	-2.06172
G32921|TU53916	peptide chain release factor 1, mitochondrial	-2.03752	-1.30681	-2.37407
G35546|TU58284	5-methyltetrahydropteroyltriglutamate--homocysteine methyltransferase	-1.19681	-2.60327	-1.92566
G19414|TU31734	Protein kinase	-2.04458	-1.9836	-1.7745
G19796|TU32381	serine hydroxymethyltransferase, mitochondrial	-1.66388	-1.6249	-2.54279
G1178|TU1955	Aldolase-type TIM barrel family protein	-1.88715	-2.18881	-1.82841
G4128|TU6791	peroxisomal fatty acid beta-oxidation multifunctional protein	-1.71788	-2.11193	-2.13551
G25717|TU42212	syntaxin-51	-1.18086	-1.59385	-3.44794
G21190|TU34637	Two zinc finger transport-like protein	-1.35383	-3.72637	-1.46263
G16961|TU27735	glyoxysomal processing protease, glyoxysomal	-1.02923	-3.13746	-2.46222
G25003|TU41021	superkiller viralicidic activity 2	-1.26139	-1.27199	-4.20158
G18642|TU30455	serine/threonine-protein kinase GCN2-like isoform X1	-1.61503	-2.38007	-2.84967
G30967|TU50766	S-adenosyl-L-methionine:salicylic acid carboxyl methyltransferase	-2.26303	-1.67144	-3.32636
G35608|TU58383	endoglucanase 9	-1.07996	-5.94251	-2.20844
G42294|TU69020	polygalacturonase	-2.08244	-3.18973	-6.75413
G36760|TU60279	U1 small nuclear ribonucleoprotein C	-7.3119	-3.19122	-1.96137

## Sheet: Table S4
Table S4. Expression profiles of seleted genes in the RKN-sensitive sweetpotato cultivars (SCs) during infected and uninfected conditions as determined by mRNA seq.
Gene ID	Gene description	log2 fold change
		DHM: C vs T	SHM: C vs T	YM: C vs T
G34919|TU57276	protein HGH1 homolog	1.64123	7.40025	1.50884
G18703|TU30556	polyprenol reductase 2	3.46569	5.34696	1.39428
G16057|TU26231	phosphoenolpyruvate carboxylase	1.9317	2.29594	5.94984
G8920|TU14688	acidic class II 1,3-beta-glucanase	3.90866	1.411	4.47029
G35210|TU57724	1-phosphatidylinositol-3-phosphate 5-kinase FAB1C	1.73343	5.63333	2.21909
G13280|TU21743	synaptotagmin-5	5.07267	2.93444	1.42334
G34937|TU57307	ribonucleoside-diphosphate reductase large subunit	6.5322	1.55855	1.05039
G27456|TU45022	germin-like protein 2-1	2.37793	3.42612	3.25793
G2956|TU4872	GDSL esterase/lipase	1.63972	1.49643	5.29248
G48227|TU77496	myrcene synthase, chloroplastic	4.27987	1.63172	2.49158
G23320|TU38146	Isocitrate lyase	3.94401	2.24473	1.88621
G17170|TU28084	beta-amylase 3, chloroplastic	1.46176	2.69126	3.28296
G10611|TU17487	alcohol dehydrogenase 1	1.87805	1.82169	3.68663
G27463|TU45033	germin-like protein subfamily 1 member 20	2.37168	2.0108	2.99217
G2553|TU4254	1-aminocyclopropane-1-carboxylate oxidase 5/ACC oxidase 5	1.70376	3.42356	2.22919
G23318|TU38142	Isocitrate lyase	4.09446	1.18175	1.95709
G30548|TU50045	K+ efflux antiporter 6	3.10664	1.4975	2.5551
G27477|TU45052	germin-like protein subfamily 1 member 20	1.77126	1.95388	3.23908
G23414|TU38291	isocitrate lyase	2.34896	2.27047	2.22863
G27483|TU45061	germin-like protein subfamily 1 member 20	2.01853	1.85989	2.93352
G44362|TU71858	laccase-3	1.37056	3.05182	2.37748
G21425|TU35008	anthranilate synthase alpha subunit 1, chloroplastic	2.44137	2.24072	2.09425
G27461|TU45026	germin-like protein subfamily 1 member 13	2.03412	1.64945	3.07291
G5597|TU9243	dihydrolipoamide acetyltransferase, mitochondrial	2.08586	1.10937	3.45744
G5617|TU9273	cytochrome P450 81E8	2.38376	2.44219	1.77214
G27487|TU45071	germin-like protein subfamily 1 member 20	1.8608	1.56199	3.11843
G8123|TU13385	subtilisin-like protease	2.05063	3.22948	1.21655
G11059|TU18215	BRCT domain-containing protein	3.89956	1.19787	1.32516
G46225|TU74489	transcription factor MYB50	1.70257	1.84271	2.87234
G26292|TU43165	calcium-dependent protein kinase 8	2.7803	1.88529	1.703
G5291|TU8734	thiosulfate sulfurtransferase 16, chloroplastic	3.62221	1.21008	1.4775
G18658|TU30481	serine carboxypeptidase-like 45	1.30023	1.46251	3.54043
G43203|TU70283	beta-amylase PCT-BMYI	1.29324	2.66586	2.34381
G46683|TU75164	thiosulfate sulfurtransferase 16, chloroplastic	2.08051	1.72381	2.47992
G22829|TU37351	stem-specific protein TSJT1-like	1.40889	1.80531	2.94691
G37777|TU61876	GH1 familly glucosidase	1.26547	1.26847	3.61714
G29627|TU48569	lysophospholipid acyltransferase LPEAT1	2.11963	1.80873	2.21797
G3204|TU5260	1-aminocyclopropane-1-carboxylate oxidase 3/ACC oxidase 3	2.92883	1.11509	2.07073
G34560|TU56667	lysM domain receptor-like kinase 3	2.60984	1.90998	1.52666
G44930|TU72620	linoleate 9S-lipoxygenase 5/lipoxygenase 5	1.86098	1.65144	2.45551
G36754|TU60266	protease Do-like 2, chloroplastic	1.77813	2.37	1.6657
G30992|TU50798	protein NRT1/ PTR FAMILY 4.3	2.55858	1.21981	1.92076
G43942|TU71294	xyloglucan endotransglucosylase/hydrolase protein 26	1.93881	1.58644	2.15537
G27483|TU45065	germin-like protein subfamily 1 member 20	1.54677	1.39506	2.72994
G23817|TU38989	terpene synthase 21	1.95296	1.01333	2.61027
G28676|TU47032	UPF0481 protein	1.94148	2.52603	1.04792
G22712|TU37161	terpene synthase 21	1.20691	1.13381	3.09197
G12548|TU20607	monoxygenase	1.54825	1.84986	1.93833
G25461|TU41813	dimethyladenosine transferase	1.26259	2.95163	1.12098
G31451|TU51570	GDSL esterase/lipase	1.63217	1.87557	1.82059
G22152|TU36219	chaperone protein ClpD, chloroplastic	2.31949	1.85951	1.13522
G18945|TU30976	ABC transporter B family member 15	2.51333	1.42236	1.34925
G27994|TU45896	peroxidase 49	1.12281	1.11621	2.97648
G41542|TU67919	polyol transporter 6	1.2154	1.93643	2.0518
G12686|TU20810	4-coumarate-CoA ligase-like 6	2.08206	1.14948	1.9519
G19881|TU32524	BTB/POZ and TAZ domain-containing protein 4	2.02913	1.37951	1.7429
G46876|TU75462	beta-glucosidase 18	1.34331	2.65562	1.07384
G23221|TU37982	tetraspanin-19	2.08092	1.93125	1.04302
G46992|TU75632	pectinesterase/pectinesterase inhibitor 17	1.66356	1.06959	2.31126
G43857|TU71182	5-epi-aristolochene synthase	1.47211	1.5014	2.01624
G46927|TU75539	cytochrome P450 716B2	1.44264	1.45963	2.05175
G14200|TU23188	alpha/beta-Hydrolases superfamily protein	1.89637	1.37581	1.6421
G10386|TU17110	WRKY DNA-binding protein 33	1.7576	1.60994	1.54618
G38372|TU62898	zinc finger CCCH domain-containing protein 11	1.03257	1.73863	2.1365
G46560|TU74976	cytochrome b561 and DOMON domain-containing protein	1.09951	1.45191	2.34991
G19600|TU32049	beta-galactosidase 3	1.54947	1.59094	1.73452
G32455|TU53177	3-hydroxy-3-methylglutaryl-coenzyme A reductase	1.31258	1.29338	2.24605
G23123|TU37831	anthocyanidin 3-O-glucoside 2''-O-glucosyltransferase	1.15122	1.22869	2.44594
G33415|TU54773	proline-rich protein 4	1.23251	2.38522	1.10598
G45184|TU72991	serine carboxypeptidase-7	1.30161	1.25614	2.12922
G41119|TU67300	cationic peroxidase 1	1.2566	1.90636	1.50853
G36149|TU59283	RNA-dependent RNA polymerase 1	1.15893	2.47401	1.03466
G5242|TU8649	D-2-hydroxyglutarate dehydrogenase, mitochondrial	1.57443	1.08448	1.92931
G47829|TU76888	glucomannan 4-beta-mannosyltransferase 9	1.26784	1.10525	2.21134
G42399|TU69169	trehalose 6-phosphate phosphatase	1.33576	1.74981	1.43851
G20891|TU34171	1-aminocyclopropane-1-carboxylate oxidase 1/ACC oxidase 1	1.09427	1.20564	2.20123
G29992|TU49139	Coumarin glucosyltransferase 1	1.69398	1.21761	1.57138
G34946|TU57319	small RNA degrading nuclease 5	2.4245	1.03406	1.023
G29333|TU48120	S-adenosyl-L-methionine: salicylic acid carboxyl methyltransferase	1.2788	1.6179	1.55153
G17300|TU28304	abscisic acid 8'-hydroxylase 1	1.45223	1.13878	1.83635
G26915|TU44195	NAD(P)-binding Rossmann-fold superfamily protein	1.9149	1.12242	1.37973
G97|TU173	WRKY DNA-binding protein 40	1.70146	1.47217	1.23948
G38211|TU62616	trifunctional UDP-glucose 4,6-dehydratase	1.60246	1.16913	1.61272
G20999|TU34340	WAT1-related protein	1.44516	1.56455	1.36956
G48779|TU78319	ATP-dependent RNA helicase DHX33	1.16068	1.11114	2.10329
G13890|TU22690	Anionic peroxidase swpa9	1.12229	1.76651	1.4787
G42311|TU69047	Quinone reductase family protein	1.39067	1.38673	1.50496
G31474|TU51605	pistil-specific extensin-like protein	1.68103	1.19304	1.37948
G45573|TU73531	cationic peroxidase 1	1.36722	1.06042	1.81216
G43540|TU70757	receptor-like protein 12	1.28989	1.56071	1.38265
G29335|TU48127	S-adenosyl-L-methionine:salicylic acid carboxyl methyltransferase	1.32044	1.47275	1.42932
G38212|TU62617	rhamnose biosynthetic enzyme 1	1.33542	1.07935	1.80538
G40654|TU66640	vetispiradiene synthase 2	1.19913	1.32306	1.69764
G29636|TU48580	ubiquitin-conjugating enzyme 8	1.99385	1.10082	1.12413
G8735|TU14367	S-adenosyl-L-methionine:salicylic acid carboxyl methyltransferase	1.421	1.5381	1.24291
G42196|TU68887	UPF0481 protein	1.64768	1.53041	1.0017
G21002|TU34344	WAT1-related protein	1.13163	1.75653	1.28281
G45452|TU73365	phospholipase A1-Iigamma	1.51309	1.26684	1.38807
G17884|TU29224	serine carboxypeptidase-11	1.56268	1.20219	1.38698
G32458|TU53180	serine carboxypeptidase-7	1.68464	1.31066	1.13853
G42693|TU69581	trehalose 6-phosphate phosphatase	1.493	1.05212	1.57137
G3598|TU5904	formin-1	1.30521	1.0812	1.47707
G40248|TU66027	myosin heavy chain kinase B	1.03946	1.08137	1.71327
G32463|TU53187	serine carboxypeptidase-10	1.6446	1.09398	1.07279
G36338|TU59599	endo-1,3;1,4-beta-D-glucanase	1.50515	1.00262	1.29874
G19446|TU31774	sucrose synthase 7	1.34348	1.3556	1.09101
G46489|TU74873	Anthocyanidin 3-O-glucosyltransferase	1.30552	1.3313	1.147
G44297|TU71766	branched-chain-amino-acid aminotransferase 2, chloroplastic	1.61765	1.04167	1.12425
G37366|TU61217	GDSL esterase/lipase	1.6733	1.01296	1.0677
G12450|TU20464	short-chain dehydrogenase/reductase 2b	1.27091	1.17411	1.30812
G14902|TU24301	dihydrofolate reductase	1.36537	1.19745	1.07865
G34935|TU57298	RNase NGR3	1.1211	1.3576	1.15153
G11606|TU19142	vitamin K-dependent protein S	1.19985	1.2029	1.22051
G26080|TU42798	mannan endo-1,4-beta-mannosidase 7	1.06204	1.13906	1.39625
G13943|TU22777	beta-glucosidase 18	1.37503	1.02409	1.18318
G36097|TU59194	sieve element occlusion protein 2	1.09721	1.20305	1.13551
G36431|TU59744	fatty acid biosynthesis 1	-1.03612	-1.23557	-1.27338
G14568|TU23786	glycerol-3-phosphate acyltransferase 1	-1.24172	-1.27601	-1.1977
G34728|TU56947	DNAJ protein	-1.12557	-1.02979	-1.56897
G21789|TU35610	LRR receptor-like serine/threonine-protein kinase ERL1	-1.26589	-1.1773	-1.343
G30529|TU50016	PHD finger protein ALFIN-LIKE 4	-1.45943	-1.07469	-1.32193
G21619|TU35330	iron-sulfur assembly protein IscA-like 3, mitochondrial	-1.01932	-1.41995	-1.49347
G4378|TU7229	phototropin-2	-1.2054	-1.39364	-1.3981
G35079|TU57520	zinc finger protein CONSTANS-LIKE 16	-1.05873	-1.51019	-1.5393
G18373|TU30014	lysine-tRNA ligase, cytoplasmic	-1.35076	-1.00689	-2.04094
G36224|TU59401	mitochondrial import inner membrane translocase subunit tim16	-1.85983	-1.52847	-1.01983
G29244|TU47972	cellulose synthase A	-1.3433	-1.22812	-1.87746
G18284|TU29884	metal-nicotianamine transporter YSL1	-1.06723	-1.42721	-1.97455
G37853|TU61988	DNA-directed RNA polymerase III subunit RPC2	-2.01235	-1.36766	-1.10255
G473|TU784	leucine-rich repeat receptor-like protein kinase	-1.4629	-1.47798	-1.58407
G17754|TU29029	protein DCL, chloroplastic	-1.43098	-2.19366	-1.00962
G49007|TU78693	cyclin-C1-2-like	-1.27502	-1.83188	-1.58714
G18830|TU30755	D-cysteine desulfhydrase 2, mitochondrial	-1.37893	-1.78651	-1.59718
G22402|TU36619	ras-related protein RABD2a	-1.54353	-1.60942	-1.6153
G11890|TU19557	kinesin-like protein NACK2	-1.9042	-1.57779	-1.37757
G38782|TU63558	protein SRG1	-1.03761	-1.83846	-2.01763
G18971|TU31016	coiled-coil domain-containing protein 115	-1.533	-1.07187	-2.36969
G15533|TU25374	methyl-CpG-binding domain-containing protein 2	-1.5028	-2.07311	-1.4768
G29818|TU48858	trihelix transcription factor GT-1	-1.25609	-1.47874	-2.33042
G19876|TU32516	ADP-ribosylation factor-like 8a	-1.93241	-1.76506	-1.41704
G20594|TU33649	Ninja-family protein mc410	-1.85055	-1.67429	-1.59069
G28334|TU46442	lysine-specific demethylase 5B	-1.87735	-1.64218	-1.60322
G32747|TU53636	potassium transporter 11	-2.15862	-1.57921	-1.38615
G24636|TU40386	serine carboxypeptidase-7	-1.81666	-1.79726	-1.51132
G18108|TU29591	UDP-arabinose 4-epimerase 1	-1.24019	-1.41109	-2.53333
G36751|TU60260	15 kDa selenoprotein	-1.63059	-1.50631	-2.08925
G40198|TU65937	DNAse I-like superfamily protein	-1.59556	-1.09101	-2.63496
G23333|TU38175	NEDD8-activating enzyme E1 regulatory subunit	-1.018	-2.12438	-2.22285
G48870|TU78461	auxin efflux facilitator SlPIN1	-2.94628	-1.04629	-1.43486
G16855|TU27551	nucleoredoxin 2	-1.15999	-1.05212	-3.36891
G28352|TU46474	COBRA-like extracellular glycosyl-phosphatidyl inositol-anchored protein	-2.89997	-1.41869	-1.29672
G16135|TU26350	heme-binding protein 2	-2.32193	-1.85345	-1.61292
G16826|TU27493	protein ACCUMULATION AND REPLICATION OF CHLOROPLASTS 6, chloroplastic	-1.4393	-1.1341	-3.24323
G17035|TU27864	DEAD-box ATP-dependent RNA helicase 8	-2.62755	-2.07967	-1.1481
G34733|TU56955	dnaJ protein homolog	-1.45077	-1.05842	-3.36299
G48053|TU77232	isoleucine--tRNA ligase, mitochondrial	-1.74778	-1.43489	-2.7618
G21610|TU35321	proteasome subunit alpha type-6	-1.13194	-1.83183	-3.0121
G7321|TU12059	reticulon-like protein B16	-2.03034	-2.73061	-1.21566
G10014|TU16456	psbP domain-containing protein 4, chloroplastic	-1.03884	-3.50375	-1.49629
G4378|TU7232	phototropin-2	-1.45585	-3.04148	-1.58496
G39293|TU64464	acyl-activating enzyme 17, peroxisomal	-1.49821	-3.14361	-1.58877
G32265|TU52881	LRR receptor-like serine/threonine-protein kinase MRH1	-1.24599	-3.71235	-1.32814
G38672|TU63387	squamosa promoter-binding-like protein 4	-2.78501	-2.84494	-1.24631
G39708|TU65145	quinolinate synthase, chloroplastic	-2.20128	-3.07206	-1.64195
G48530|TU77936	AINTEGUMENTA homolog	-3.5508	-2.32756	-1.0452
G35149|TU57630	nuclear pore complex protein Nup155	-3.23478	-2.42794	-1.32539
G2752|TU4547	AMP deaminase	-1.84512	-2.92998	-3.04196
G30119|TU49346	expansin-like B1	-2.79369	-1.0897	-4.98399
G46915|TU75522	transmembrane emp24 domain-containing protein	-1.62281	-2.28049	-5.711
G2195|TU3644	mRNA cap guanine-N7 methyltransferase 1/mRNA capping enzyme	-8.68089	-2.32865	-1.05819
