# Supplementary material for: The Defense Response Involved in Sweetpotato Resistance to Root-Knot Nematode Meloidogyne incognita: Comparison of Root Transcriptomes of Resistant and Susceptible Sweetpotato Cultivars With Respect to Induced and Constitutive Defense Responses
Source: Front Plant Sci. 2021 May 5;12:671677. doi: 10.3389/fpls.2021.671677 (PMC8131533; doi:10.3389/fpls.2021.671677)
Supplement: Supplementary file 5 [file Data_Sheet_4.xlsx]

## Sheet: Table S5
Table S5. Expression profiles of seleted genes in the RKN-resistant sweetpotato cultivars (RCs) during uninfected conditions as determined by mRNA seq.
Gene ID	Gene description	log2 fold change
		DJM (RC)			PWM (RC)			JHM (RC)
		vs DHM (SC)	vs SHM (SC)	vs YM (SC)	vs DHM (SC)	vs SHM (SC)	vs YM (SC)	vs DHM (SC)	vs SHM (SC)	vs YM (SC)
G35075|TU57511	late blight resistance protein homolog R1A-3	9.85614	9.46021	9.85614	7.67429	7.27836	5.37532	10.0275	9.63161	7.72858
G10668|TU17580	ribosomal protein L5	8.46271	5.15383	8.46271	7.99933	4.69045	5.30078	9.84037	6.53149	7.14182
G29720|TU48702	40S ribosomal protein S13	6.9122	7.44986	6.9122	7.07867	7.61633	7.09598	6.07989	6.61754	6.09719
G42828|TU69769	pirin-like protein	9.51856	4.53908	9.51856	10.2506	5.27116	3.59752	8.06257	3.08308	1.40944
G28581|TU46856	glutaredoxin	4.44779	5.48423	4.44779	4.15465	5.19109	6.6355	6.07003	7.10647	8.55088
G14670|TU23940	mitochondrial import receptor subunit TOM6 homolog	5.54624	3.77882	5.54624	8.43685	6.66943	1.32447	9.18201	7.41459	2.06963
G6550|TU10803	methylesterase 11, chloroplastic	7.18951	7.1597	7.18951	6.75002	6.72021	7.79074	1.90364	1.87383	2.94436
G33703|TU55240	galacturonosyltransferase 4	3.92066	6.29994	3.92066	4.69161	7.0709	6.1946	3.91809	6.29738	5.42108
G18159|TU29683	auxin-responsive protein IAA17	6.3042	4.63984	6.3042	6.18146	4.5171	1.25463	6.30913	4.64477	1.38231
G29775|TU48782	metacaspase-1	4.02036	5.65742	4.02036	4.61831	6.25537	5.93969	2.36099	3.99805	3.68237
G13622|TU22283	Sporamin A	5.54257	5.2391	5.54257	5.21115	4.90769	4.97211	3.21901	2.91555	2.97997
G13770|TU22504	60S ribosomal protein L11-1	5.59414	4.91474	5.59414	5.25315	4.57375	2.99343	4.74861	4.06921	2.48889
G7214|TU11884	Chalcone isomerase	3.73903	4.84134	3.73903	5.0137	6.11601	1.02416	6.01292	7.11523	2.02338
G18130|TU29626	allantoate deiminase	1.03495	8.68492	1.03495	1.20255	8.85253	3.16603	1.14995	8.79993	3.11343
G20110|TU32888	glutamate synthase 1	4.09129	2.11528	4.09129	6.42511	4.44909	3.00254	6.08141	4.1054	2.65884
G29840|TU48902	adenine/guanine permease AZG1	5.09654	4.73612	5.09654	5.15565	4.79522	6.12006	1.76374	1.40331	2.72815
G42937|TU69935	zinc finger BED domain-containing protein RICESLEEPER 2-like	5.92012	2.39674	5.92012	5.47889	1.95552	2.00613	6.5096	2.98623	3.03684
G2975|TU4904	3-dehydroquinate dehydratase / shikimate dehydrogenase isoform 2	4.27855	3.75299	4.27855	4.44051	3.91495	3.12411	4.75404	4.22848	3.43763
G13675|TU22356	Sporamin/kunitz trypsin inhibitor 1	5.72681	2.891	5.72681	4.7294	1.89359	3.58497	5.12869	2.29288	3.98426
G24053|TU39385	Bti9/chitin elicitor receptor kinase 1	2.82832	3.17949	2.82832	6.54358	6.89474	4.30675	3.67124	4.0224	1.43441
G6356|TU10476	GDSL esterase/lipase EXL3	5.66923	1.73697	5.66923	5.52937	1.59711	2.56396	5.97293	2.04067	3.00752
G33710|TU55253	ribokinase	3.9262	2.50237	3.9262	4.43239	3.00856	1.98079	5.53261	4.10877	3.08101
G38883|TU63740	ubiquitin receptor RAD23b	5.09737	3.81137	5.09737	4.79378	3.50778	3.92511	2.47306	1.18706	1.60438
G27546|TU45166	glucomannan 4-beta-mannosyltransferase 9	2.62339	4.18058	2.62339	2.35635	3.91354	4.25625	2.57516	4.13235	4.47506
G13147|TU21544	haloacid dehalogenase-like hydrolase domain-containing protein	3.71855	1.38162	3.71855	5.66268	3.32576	3.79803	4.45453	2.11761	2.58988
G41944|TU68516	protein phosphatase 2C 12	4.28141	3.93553	4.28141	4.16057	3.8147	4.58313	1.82103	1.47515	2.24359
G21336|TU34868	early nodulin-93	3.33247	3.54262	3.33247	2.88796	3.09811	2.47774	3.9998	4.20995	3.58958
G38903|TU63771	short-chain dehydrogenase reductase 3a	3.24666	4.5664	3.24666	2.85352	4.17326	1.02598	3.66567	4.98541	1.83813
G13508|TU22088	ras-related protein RABA1f	2.43466	4.96772	2.43466	1.86556	4.39862	1.79408	3.08011	5.61318	3.00863
G11566|TU19080	protein ASPARTIC PROTEASE IN GUARD CELL 1-like	5.1173	1.80808	5.1173	5.19984	1.89063	2.93998	4.36002	1.0508	2.10015
G47877|TU76953	gibberellin 3-beta-dioxygenase 4	4.23606	1.30801	4.23606	4.10112	1.17307	3.34016	4.90545	1.97741	4.1445
G23838|TU39026	midasin-like	4.24347	2.29259	4.24347	4.68597	2.73509	2.41191	4.32585	2.37496	2.05179
G46552|TU74964	clathrin heavy chain 2	3.25845	3.50958	3.25845	4.26468	4.51581	3.25193	2.65203	2.90316	1.63928
G18449|TU30130	ribosome-recycling factor, chloroplastic-like	2.01772	1.73713	2.01772	4.99528	4.71469	2.60257	4.57892	4.29833	2.18622
G12260|TU20146	40S ribosomal protein S15	1.93835	4.07115	1.93835	2.88817	5.02097	3.07823	2.55525	4.68805	2.74531
G7086|TU11701	sulfate transporter 4.1, chloroplastic	5.62543	1.23297	5.62543	5.73357	1.34111	1.43779	5.40975	1.01729	1.11397
G22663|TU37085	bifunctional epoxide hydrolase 2	2.34186	1.43402	2.34186	2.789	1.88115	5.55038	3.35959	2.45175	6.12097
G17150|TU28056	ras-related protein RABD2a	2.40053	3.72716	2.40053	3.37615	4.70278	3.75141	1.77438	3.10101	2.14964
G835|TU1372	DNA-directed RNA polymerases I and III subunit rpac1	2.01783	6.34754	2.01783	1.54779	5.8775	1.02869	1.55149	5.8812	1.03238
G41721|TU68203	protein STRUBBELIG-RECEPTOR FAMILY 8	2.98053	4.4727	2.98053	1.01589	2.50805	2.02263	2.89338	4.38554	3.90012
G588|TU976	guanine nucleotide-binding protein-like 3 homolog	4.67805	2.02219	4.67805	3.9302	1.27434	1.27618	4.8551	2.19923	2.20107
G39793|TU65290	palmitoyl-monogalactosyldiacylglycerol delta-7 desaturase, chloroplastic/fatty acid desaturase 7	1.86583	2.08472	1.86583	4.02728	4.24618	6.55536	1.21631	1.4352	3.74438
G39422|TU64663	dolichol-phosphate mannosyltransferase subunit 1	4.04637	1.9466	4.04637	4.92382	2.82404	2.86665	3.50469	1.40492	1.44752
G7002|TU11561	casein kinase I	3.65806	2.53901	3.65806	4.06663	2.94758	1.48512	4.08137	2.96231	1.49986
G22312|TU36474	WRKY7	4.79158	4.24012	4.79158	1.7605	1.20904	2.12577	2.67951	2.12805	3.04478
G24619|TU40362	diphthine synthase-like	3.80163	3.6872	3.80163	3.31694	3.20252	3.03179	2.06279	1.94837	1.77764
G38553|TU63196	CASP-like protein RCOM_1491260	3.98895	4.92851	3.98895	2.61177	3.55132	2.24793	1.41189	2.35144	1.04805
G34367|TU56356	Sporamin B/kunitz trypsin inhibitor 1	3.38561	3.23551	3.38561	2.7493	2.5992	4.90512	1.19546	1.04537	3.35129
G27326|TU44809	Auxin-responsive Aux/IAA gene 16	1.02555	1.07596	1.02555	3.7562	3.80661	3.05257	4.19884	4.24925	3.49522
G22064|TU36063	E3 ubiquitin-protein ligase RNF217	3.67564	1.7466	3.67564	3.84279	1.91375	2.53431	3.60261	1.67357	2.29414
G5874|TU9685	serine/threonine-protein kinase AFC1	1.76121	4.64769	1.76121	1.56667	4.45314	1.58634	2.05774	4.94421	2.07741
G38555|TU63198	CASP-like protein 3A1	3.71535	3.13039	3.71535	2.69849	2.11353	2.9108	2.26462	1.67965	2.47692
G39860|TU65402	tRNA N6-adenosine threonylcarbamoyltransferase, mitochondrial	2.53931	2.36716	2.53931	2.93579	2.76365	4.66867	1.74959	1.57744	3.48246
G35588|TU58356	Cysteine protease inhibitor	2.64343	3.17367	2.64343	1.362	1.89224	1.99857	3.14519	3.67543	3.78177
G10386|TU17110	WRKY DNA-binding protein 33	1.85882	1.02722	1.85882	4.90036	4.06875	1.67186	4.32193	3.49033	1.09344
G24620|TU40365	msm2	3.51904	1.27376	3.51904	3.94118	1.6959	2.15551	4.05963	1.81435	2.27396
G22942|TU37526	leucine-rich repeat receptor-like serine/threonine-protein kinase	1.51351	2.99552	1.51351	3.32001	4.80202	1.69091	2.84408	4.3261	1.21498
G8602|TU14149	glu S.griseus protease inhibitor/serine protease inhibitor	2.74625	3.12263	2.74625	1.7466	2.12299	2.70228	2.55501	2.9314	3.51069
G4508|TU7459	cell division control protein 48 homolog C	2.52463	1.00305	2.52463	3.23288	1.71131	2.99107	3.91669	2.39511	3.67487
G19249|TU31457	BAG family molecular chaperone regulator 2-like	1.95374	3.11353	1.95374	1.75402	2.91381	1.91583	2.88677	4.04657	3.04859
G39793|TU65292	palmitoyl-monogalactosyldiacylglycerol delta-7 desaturase, chloroplastic/fatty acid desaturase 7	1.81512	1.867	1.81512	3.61586	3.66774	3.38311	2.39436	2.44624	2.16161
G29051|TU47660	UDP-glycosyltransferase 74B1	1.7437	2.44663	1.7437	2.17816	2.88109	2.1643	3.05858	3.76151	3.04471
G25274|TU41466	1-aminocyclopropane-1-carboxylate oxidase/ACC oxidase	1.87592	3.63971	1.87592	1.80963	3.57343	3.22515	1.18228	2.94607	2.5978
G48900|TU78515	CCR4-NOT transcription complex subunit 10	3.42082	1.96691	3.42082	3.49074	2.03683	1.38274	3.41076	1.95685	1.30276
G19945|TU32621	cytochrome P450 81D1	2.03634	2.28911	2.03634	3.54579	3.79856	3.05459	1.77868	2.03145	1.28748
G1502|TU2530	Pectinacetylesterase family protein	1.58029	1.62976	1.58029	2.2917	2.34117	5.63815	1.10238	1.15185	4.44883
G38368|TU62892	G-type lectin S-receptor-like serine/threonine-protein kinase	2.61983	1.00818	2.61983	3.76774	2.15609	1.88988	3.6812	2.06955	1.80334
G4788|TU7897	dnaJ homolog subfamily C member 17	2.11636	2.35497	2.11636	2.68944	2.92805	2.02517	2.55937	2.79798	1.89511
G39488|TU64782	cytochrome P450 71A1	3.1308	2.68256	3.1308	2.74642	2.29818	2.34319	1.99581	1.54758	1.59258
G15230|TU24883	nucleolar protein 5-2	2.38413	2.09916	2.38413	1.36065	1.07567	1.36065	3.6218	3.33682	3.6218
G14733|TU24034	protein LST8 homolog	2.29297	1.23713	2.29297	3.54472	2.48889	3.15756	2.50885	1.45302	2.12169
G10314|TU16984	6-phosphofructo-2-kinase/fructose-2,6-bisphosphatase	1.39256	1.64713	1.39256	1.50015	1.75472	5.54579	1.05389	1.30847	5.09954
G14376|TU23466	54S ribosomal protein L51, mitochondrial	1.08044	1.02888	1.08044	3.49207	3.4405	3.06838	2.61361	2.56204	2.18992
G40791|TU66845	E3 ubiquitin-protein ligase LOG2	1.46746	2.70061	1.46746	1.106	2.33914	2.15835	2.29695	3.53009	3.3493
G33703|TU55239	galacturonosyltransferase 4	1.08021	1.82783	1.08021	2.2501	2.99773	4.32394	1.30977	2.0574	3.38361
G14232|TU23251	WD repeat-containing protein 53	1.63387	2.27968	1.63387	2.57004	3.21585	3.65953	1.1757	1.82151	2.26519
G37877|TU62031	flavin-containing monooxygenase 1	1.81524	1.71358	1.81524	2.48892	2.38726	3.36417	1.93416	1.83251	2.80941
G4573|TU7569	cell division control protein 48 homolog C	1.29484	1.79257	1.29484	2.61354	3.11127	2.71562	2.11911	2.61684	2.2212
G3920|TU6471	circumsporozoite protein	1.18991	1.38268	1.18991	2.21947	2.41223	3.09581	2.35673	2.5495	3.23308
G37803|TU61912	protein kinase 2B, chloroplastic	1.2827	2.52019	1.2827	2.53415	3.77164	2.99819	1.10819	2.34568	1.57223
G9678|TU15901	RNA-binding protein sym-2	2.67906	1.85248	2.67906	1.93105	1.10447	1.14944	3.13642	2.30984	2.35481
G26598|TU43700	FAD synthase	1.30625	1.60372	1.30625	1.45868	1.75615	3.38835	1.79957	2.09704	3.72924
G26598|TU43704	FAD synthase	1.30625	1.60372	1.30625	1.45868	1.75615	3.38835	1.79957	2.09704	3.72924
G26598|TU43705	FAD synthase	1.30625	1.60372	1.30625	1.45868	1.75615	3.38835	1.79957	2.09704	3.72924
G10622|TU17505	cytochrome P450 82C4	2.12472	2.2753	2.12472	1.92503	2.07562	1.42531	2.21929	2.36987	1.71957
G43493|TU70696	zinc finger BED domain-containing protein RICESLEEPER 2-like	1.72421	3.20469	1.72421	1.21587	2.69634	1.43133	1.51552	2.99599	1.73098
G6849|TU11300	serine carboxypeptidase 42	2.48884	1.04708	2.48884	2.76933	1.32757	1.8022	2.89395	1.45219	1.92683
G151|TU253	chloride channel protein CLC-b	1.9502	1.95856	1.9502	1.27192	1.28027	1.35038	2.69262	2.70098	2.77109
G30195|TU49486	UPF0769 protein C21orf59 homolog	2.15817	1.15867	2.15817	2.81217	1.81267	1.97504	2.51698	1.51748	1.67984
G26479|TU43495	cysteine-rich receptor-like protein kinase (RLK) 3	2.54951	2.93215	2.54951	1.75487	2.1375	1.35313	1.4613	1.84394	1.05957
G21079|TU34473	glucose-6-phosphate/phosphate translocator 1, chloroplastic	1.31724	2.53959	1.31724	1.82124	3.04358	1.49475	1.695	2.91734	1.36851
G17939|TU29300	inositol-tetrakisphosphate 1-kinase 2	1.45283	1.56043	1.45283	2.5175	2.6251	2.99773	1.38403	1.49163	1.86426
G15973|TU26096	protein TIC 20-I, chloroplastic	1.63063	1.58742	1.63063	2.75557	2.71236	1.76786	2.08875	2.04554	1.10104
G38928|TU63838	aspartyl aminopeptidase	1.3344	2.69202	1.3344	1.12431	2.48192	2.22396	1.01062	2.36823	2.11027
G32351|TU53004	shaggy-related protein kinase	1.76178	2.04985	1.76178	2.15897	2.44704	1.33796	1.85809	2.14616	1.03708
G47887|TU76966	ribonucleoside-diphosphate reductase small chain A	2.08963	1.23419	2.08963	2.69354	1.8381	1.58395	2.25842	1.40298	1.14883
G48045|TU77215	protein PEROXIN-4	1.80919	2.06725	1.80919	1.84661	2.10467	1.85646	1.36345	1.62151	1.3733
G29803|TU48826	mini-chromosome maintenance complex-binding protein	1.52063	2.54468	1.52063	1.54011	2.56416	1.58514	1.0392	2.06325	1.08423
G14531|TU23737	mitochondrial inner membrane protease subunit 1	1.28065	1.54076	1.28065	1.64357	1.90368	1.31019	2.1138	2.3739	1.78042
G161|TU267	methylesterase	1.54798	1.51343	1.54798	1.20699	1.17245	1.24717	2.30174	2.2672	2.34192
G25287|TU41501	bifunctional epoxide hydrolase 2	2.05772	1.25642	2.05772	2.21978	1.41847	1.4115	2.07633	1.27503	1.26805
G31940|TU52375	SART-1 family protein DOT2	1.08466	1.67121	1.08466	1.6338	2.22035	1.75617	1.54205	2.1286	1.66442
G7607|TU12515	acyl-coenzyme A thioesterase 8/Acyl-CoA thioesterase	1.5328	2.21663	1.5328	1.19111	1.87495	1.31427	1.30758	1.99142	1.43074
G19249|TU31458	BAG family molecular chaperone regulator 2	1.79843	1.56938	1.79843	1.32857	1.09952	1.08673	1.91453	1.68547	1.67269
G28484|TU46692	pentatricopeptide repeat-containing protein	1.38384	1.35956	1.38384	1.49661	1.47233	2.11982	1.31579	1.29151	1.93901
G2956|TU4870	GDSL esterase/lipase	1.28569	1.88984	1.28569	1.13137	1.73553	1.89213	1.04607	1.65022	1.80683
G42521|TU69336	small EDRK-rich factor 2	1.14273	1.32892	1.14273	1.03746	1.22365	1.98967	1.41839	1.60458	2.37061
G20222|TU33066	mediator of RNA polymerase II transcription subunit 15a	1.09325	1.08003	1.09325	1.59401	1.58079	2.33642	1.20569	1.19246	1.94809
G33227|TU54484	sugar transporter ERD6	1.1502	1.02206	1.1502	1.39452	1.26638	1.09996	1.86324	1.7351	1.56868
G19542|TU31950	protein GRIP/Golgi-localized GRIP domain-containing protein	1.10569	1.33814	1.10569	1.52309	1.75555	1.37879	1.30461	1.53706	1.16031
G8496|TU13978	pectate lyase 4	1.02207	1.00149	1.02207	1.36102	1.34045	1.62912	1.40273	1.38215	1.67083
G8496|TU13976	pectate lyase 4	1.02207	1.00149	1.02207	1.36102	1.34045	1.62912	1.40273	1.38215	1.67083

## Sheet: Table S6
Table S6. Expression profiles of seleted genes in the RKN-sensitive sweetpotato cultivars (SCs) during uninfected conditions as determined by mRNA seq.
Gene ID	Gene description	log2 fold change
		DHM (SC)			SHM (SC)			YM (SC)
		vs DJM (RC)	vs PWM (RC)	vs JHM (RC)	vs DJM (RC)	vs PWM (RC)	vs JHM (RC)	vs DJM (RC)	vs PWM (RC)	vs JHM (RC)
G9713|TU15956	hydroxymethylglutaryl-CoA lyase, mitochondrial	12.5733	12.0377	11.1955	6.20821	5.67259	4.83039	3.07145	2.53582	1.69362
G36220|TU59397	glutamate decarboxylase	7.67828	7.67733	7.88749	6.50346	6.50251	6.71268	1.13041	1.12946	1.33962
G8098|TU13357	callose synthase 2	4.66635	4.31566	5.81391	3.70363	3.35294	4.85119	5.6961	5.34541	6.84366
G7098|TU11713	60S ribosomal protein L35	4.84866	5.29364	5.12165	4.13293	4.57791	4.40592	3.83382	4.2788	4.10681
G46399|TU74745	transitional endoplasmic reticulum ATPase homolog 2	3.40389	2.57556	2.69823	5.03999	4.21166	4.33433	6.19696	5.36863	5.4913
G10510|TU17323	40S ribosomal protein S26-3	3.45196	2.75196	2.43267	4.95782	4.25782	3.93852	5.83729	5.13729	4.818
G18019|TU29431	glutamyl-tRNA reductase 1, chloroplastic	3.64593	3.03208	4.44107	1.73697	1.12311	2.53211	6.82627	6.21242	7.62141
G36525|TU59900	TMV resistance protein N	4.85665	3.31747	4.67516	5.23843	3.69925	5.05694	3.24862	1.70944	3.06713
G23325|TU38153	glucose-6-phosphate/phosphate translocator 2, chloroplastic	5.73305	2.85401	4.96677	4.76969	1.89065	4.00341	4.32441	1.44537	3.55813
G34868|TU57195	ARM REPEAT PROTEIN INTERACTING WITH ABF2	1.65006	1.77264	1.91534	7.67243	7.79501	7.93771	1.38366	1.50625	1.64895
G2751|TU4543	clathrin light chain 2	3.8779	2.51344	2.05645	2.95719	1.59273	1.13574	7.36412	5.99966	5.54267
G48598|TU78041	DNA repair protein recA homolog 3, mitochondrial	4.80959	4.62223	3.73487	3.07891	2.89155	2.00419	3.96005	3.77268	2.88533
G7222|TU11899	WAT1-related protein	4.87349	3.32761	3.85594	4.51188	2.96599	3.49432	3.76102	2.21513	2.74346
G25881|TU42468	spastin homolog Bm1_53365	3.6963	2.94746	2.60923	4.46203	3.71319	3.37496	4.09638	3.34754	3.00931
G20878|TU34154	inactive protein kinase SELMODRAFT_444075	2.83523	3.00233	2.27334	2.8938	3.0609	2.33191	5.0381	5.2052	4.47621
G22406|TU36626	isoprene synthase, chloroplastic	4.30962	3.04215	2.51984	3.64156	2.37409	1.85178	5.47243	4.20496	3.68265
G17077|TU27935	E3 ubiquitin-protein ligase LIN	3.38382	3.75884	2.53151	5.00763	5.38264	4.15532	2.17045	2.54547	1.31815
G20505|TU33493	guanine nucleotide-binding protein subunit gamma 2	1.51781	1.2954	1.16575	6.36032	6.13791	6.00826	2.69683	2.47442	2.34477
G8317|TU13689	valine-tRNA ligase	2.37134	2.79481	3.46979	4.75194	5.1754	5.85038	1.28673	1.71019	2.38517
G35979|TU58978	12-oxophytodienoate reductase 1	3.19426	4.06671	4.18138	3.41765	4.2901	4.40476	1.33278	2.20524	2.3199
G48828|TU78403	F-box/LRR-repeat protein 3	3.22216	3.02273	1.34801	4.90136	4.70193	3.02721	3.56094	3.36151	1.68679
G42475|TU69281	cell differentiation protein RCD1 homolog	1.49086	4.01108	1.99523	1.76282	4.28304	2.26719	2.73245	5.25267	3.23681
G41847|TU68377	late blight resistance protein homolog R1B-16	5.97109	4.87837	5.25274	2.69334	1.60062	1.97499	2.15071	1.05799	1.43236
G32400|TU53077	AML1	2.25425	2.68045	2.15278	3.08218	3.50839	2.98072	3.33838	3.76459	3.23692
G47418|TU76302	VAMP-like protein YKT61	1.42829	1.82023	1.85955	3.31185	3.70379	3.74312	3.32721	3.71915	3.75848
G38581|TU63246	cytosolic sulfotransferase 12	4.81888	3.48804	3.00311	3.38258	2.05174	1.56681	3.66392	2.33308	1.84815
G43983|TU71349	DNA-directed RNA polymerase I subunit rpa1	3.62882	2.91697	3.59331	4.09682	3.38498	4.06132	1.71468	1.00283	1.67917
G4930|TU8132	TMV resistance protein N	2.03424	2.38017	2.21019	1.85571	2.20163	2.03166	4.15007	4.49599	4.32602
G3830|TU6320	F-box/LRR-repeat protein 3	2.91541	1.71414	1.81477	2.39488	1.19361	1.29424	5.48146	4.28019	4.38082
G30420|TU49861	lycopene epsilon cyclase, chloroplastic	1.94774	2.87774	2.34395	3.74129	4.67129	4.1375	1.32265	2.25265	1.71886
G14883|TU24276	angio-associated migratory cell protein	2.26792	2.60256	2.56424	1.39225	1.7269	1.68858	4.00758	4.34223	4.30391
G41718|TU68200	S-adenosylmethionine synthase 2	1.67078	2.16076	2.38447	2.02269	2.51266	2.73638	3.39663	3.88661	4.11032
G6169|TU10192	HEAT repeat-containing protein 5B	2.27792	1.98318	1.29788	3.21531	2.92057	2.23527	3.91019	3.61545	2.93015
G9820|TU16150	pyridoxal biosynthesis protein PDX2	1.39408	4.66661	2.13456	1.22005	4.49258	1.96053	1.41269	4.68523	2.15317
G24915|TU40864	tubby-like F-box protein 8	1.66445	1.62441	1.52504	1.43278	1.39274	1.29337	5.06604	5.026	4.92663
G23432|TU38317	cellulose synthase-like protein H1	3.14352	1.77523	2.30909	3.22639	1.85811	2.39196	3.64887	2.28058	2.81444
G4930|TU8129	TMV resistance protein N	3.36416	1.83611	1.55999	2.93007	1.40203	1.12591	4.85373	3.32568	3.04956
G6617|TU10904	60S ribosomal protein L15	3.82255	4.0045	4.51491	1.37437	1.55632	2.06673	1.1548	1.33675	1.84716
G16659|TU27232	vetispiradiene synthase	1.91385	1.60908	2.14239	1.59682	1.29205	1.82535	3.71866	3.41388	3.94719
G5752|TU9480	ethanolamine kinase	2.35823	2.75282	3.17715	1.32034	1.71493	2.13925	2.09133	2.48591	2.91024
G34651|TU56815	UPF0481 protein	1.64433	3.41753	2.38664	1.12964	2.90283	1.87194	1.68841	3.46161	2.43072
G31145|TU51088	protein STRUBBELIG-RECEPTOR FAMILY 8	1.25147	1.8278	1.4448	2.21363	2.78995	2.40696	2.67722	3.25355	2.87055
G22043|TU36033	acyl-protein thioesterase 2	1.89219	1.6199	1.81803	3.76314	3.49086	3.68898	1.51201	1.23973	1.43785
G36968|TU60628	hit family protein 1	3.47412	2.75803	3.04272	2.22716	1.51107	1.79576	2.16181	1.44572	1.73041
G34372|TU56370	mRNA-decapping enzyme-like protein	2.34033	2.35772	2.43628	2.03311	2.0505	2.12906	1.96719	1.98458	2.06314
G33482|TU54890	cysteine-rich repeat secretory protein 55	1.7166	2.51435	2.83848	1.15733	1.95508	2.27921	1.60424	2.40199	2.72612
G9629|TU15820	receptor-like protein kinase HAIKU2	1.94683	2.05373	2.01754	3.15547	3.26237	3.22617	1.05481	1.16171	1.12551
G42561|TU69391	topless-related protein 1	3.45714	3.05384	2.94553	1.74477	1.34148	1.23317	1.98944	1.58614	1.47784
G16570|TU27089	pre-mRNA-processing protein 40A	1.46901	1.08268	1.876	2.09784	1.71151	2.50483	2.65659	2.27026	3.06358
G31984|TU52444	pre-mRNA-processing-splicing factor 8	1.00305	2.00685	2.06731	1.03233	2.03613	2.09659	2.00661	3.01041	3.07087
G10168|TU16723	apoptosis-inducing factor homolog B	3.8851	2.69455	2.69338	2.28316	1.0926	1.09143	2.24761	1.05706	1.05589
G24751|TU40595	glutamate/malate translocator	2.13933	1.9234	3.24424	1.25265	1.03672	2.35755	1.71524	1.49931	2.82014
G22971|TU37581	gamma-glutamyl hydrolase 2	1.12434	1.62953	1.107	2.96877	3.47396	2.95143	1.3347	1.83989	1.31736
G433|TU719	protein prenyltransferase alpha subunit repeat-containing protein 1-like	1.15125	1.73181	1.85068	1.0025	1.58306	1.70192	2.43646	3.01702	3.13588
G9694|TU15922	pectinesterase/pectinesterase inhibitor 34	1.43703	1.29774	1.78651	1.91604	1.77675	2.26552	2.28485	2.14556	2.63434
G10850|TU17883	histone H2AXb	3.36154	1.68549	1.54983	2.8219	1.14585	1.0102	3.14127	1.46522	1.32957
G3737|TU6162	myb domain protein 60	1.63446	1.44644	1.75156	1.44208	1.25407	1.55919	2.70857	2.52055	2.82568
G23115|TU37818	phosphoenolpyruvate carboxylase	1.85821	2.59284	1.99856	1.48926	2.22389	1.62961	1.4499	2.18454	1.59025
G19466|TU31808	clade XVI lectin receptor kinase	2.06006	1.62149	1.51669	1.86505	1.42647	1.32167	2.60968	2.17111	2.06631
G9941|TU16336	lysosomal beta glucosidase	1.1765	2.41003	1.41364	1.54617	2.7797	1.78331	1.33807	2.5716	1.57521
G7564|TU12438	SKP1-like protein 21	1.66284	1.47877	1.42982	1.41719	1.23312	1.18417	2.81912	2.63506	2.5861
G33928|TU55589	ATP-dependent zinc metalloprotease FTSH 9, chloroplastic	1.34551	1.99488	1.33864	1.88574	2.5351	1.87887	1.38078	2.03014	1.37391
G16732|TU27347	isoflavone 2'-hydroxylase	2.26499	2.30528	2.01654	1.86013	1.90042	1.61168	1.31284	1.35313	1.06439
G26598|TU43703	FAD synthase	1.56893	1.51855	1.90455	1.66455	1.61418	2.00018	1.67959	1.62922	2.01522
G39544|TU64870	laccase-3	2.75869	2.88993	2.83549	1.09729	1.22852	1.17409	1.1319	1.26313	1.20869
G25649|TU42115	U11/U12 small nuclear ribonucleoprotein 65 kDa protein	2.50234	1.55641	1.57725	2.14476	1.19882	1.21967	2.34742	1.40149	1.42233
G22747|TU37228	MAP kinase 16	1.59629	1.95042	1.94916	1.01133	1.36546	1.36419	1.73428	2.08841	2.08715
G22992|TU37617	60S ribosomal protein L18a	2.02345	2.10589	1.7795	1.40328	1.48573	1.15933	1.54753	1.62998	1.30358
G38545|TU63185	LRR receptor-like serine/threonine-protein kinase	1.91505	1.19086	1.61726	1.80292	1.07873	1.50513	2.0543	1.3301	1.75651
G26095|TU42828	DDB1- and CUL4-associated factor homolog 1	1.65974	1.63663	1.48635	1.23498	1.21188	1.0616	1.96919	1.94608	1.7958
G20024|TU32733	phosphatidylinositol 4-phosphate 5-kinase 2	2.0071	1.44766	1.39139	1.65622	1.09678	1.04052	2.17379	1.61435	1.55809
G10739|TU17683	WD repeat-containing protein 26	1.25216	1.75717	1.26088	1.43936	1.94437	1.44808	1.37625	1.88126	1.38497
G40606|TU66574	protein STRUBBELIG-RECEPTOR FAMILY 3	1.53347	1.19858	1.02428	1.54706	1.21217	1.03787	2.29077	1.95589	1.78158
G29291|TU48041	peptidyl-prolyl cis-trans isomerase FKBP53	1.12131	1.45678	1.11275	1.7907	2.12617	1.78213	1.25064	1.58611	1.24208
G37874|TU62027	rRNA biogenesis protein rrp36	1.79592	2.22229	1.74371	1.09077	1.51715	1.03857	1.09077	1.51715	1.03857
G23609|TU38647	amino acid permease 7	1.34955	1.33835	1.59259	1.46952	1.45831	1.71256	1.22994	1.21874	1.47298
G9744|TU16012	transcription factor LHW	1.29312	1.26316	1.26775	1.02996	1	1.0046	1.98829	1.95833	1.96292
G8926|TU14700	glucan endo-1,3-beta-glucosidase A	1.08032	1.15393	1.61583	1.04765	1.12126	1.58317	1.1771	1.25071	1.71262
